# Supplementary material for: Patch Size and Isolation Predict Plant Species Density in a Naturally Fragmented Forest
Source: PLoS One. 2014 Oct 27;9(10):e111742. doi: 10.1371/journal.pone.0111742 (PMC4210240; doi:10.1371/journal.pone.0111742)
Supplement: Appendix S1 — Spatial configuration (patch size, perimeter, elevation, distance to the continuous forest, distance to the nearest patch, connectivity index) of 19 forest patches on the Yucatan Peninsula, Mexico. (CSV) [file pone.0111742.s001.csv]

Patch	S	size (ha)	perimeter (km)	altitude (m)	distance to continous forest (km)	nearest patch(km)	conectivity
1	6	7.48	1.01	12	12.9	0.91	90.16
2	9	4.75	0.84	4	11.57	0.9	10.85
3	16	3.44	0.75	6	6.03	0.11	18.69
4	17	320.46	11.82	4	14.33	0.16	2256.35
5	19	43.2	3.02	9	12.33	0.1	5948.08
6	16	121.41	5.68	4	12.88	0.09	6483.52
7	19	26.27	2.4	10	89.98	0.24	34.58
8	13	37.67	2.69	10	16.63	0.17	2819.28
9	16	4.01	0.76	3	12.6	0.73	23.62
10	18	2472.82	35.21	11	7.55	0.06	856.13
11	15	7.48	1.02	8	6.82	0.13	521.66
12	10	27.04	1.87	18	13.96	1.62	37.12
13	20	218.63	6.8	11	10.5	0.12	12030.91
14	11	1.65	0.51	4	11.52	0.39	92.4
15	11	12.45	1.57	9	3.82	0.32	1170.84
16	8	30.75	2.17	10	7	0.11	129.54
17	10	18.19	1.78	14	19.28	0.49	25.54
18	20	63.51	3.5	9	6.51	0.14	366.18
19	13	1.74	0.53	7	6.64	0.03	322.22
