# Supplementary material for: Patch Size and Isolation Predict Plant Species Density in a Naturally Fragmented Forest
Source: PLoS One. 2014 Oct 27;9(10):e111742. doi: 10.1371/journal.pone.0111742 (PMC4210240; doi:10.1371/journal.pone.0111742)
Supplement: Appendix S2 — Species abundance in 19 forest patches on the Yucatan Peninsula, Mexico. (CSV) [file pone.0111742.s002.csv]

	Patch
Species	1	2	3	4	5	6	7	8	9	10	11	12	13	14	15	16	17	18	19
Acacia_dolichostachya	0	0	0	0	0	0	5	0	0	3	0	0	0	0	0	0	0	0	0
Acrostichum_aureum	80	78	68	0	2	0	0	0	12	0	74	55	0	18	120	45	21	106	15
Annona_glabra	2	16	10	0	0	0	0	0	38	1	0	26	1	1	3	0	0	2	13
Avicennia_germinans	0	0	0	29	33	4	4	2	0	73	5	0	0	0	46	0	4	5	0
Bravaisia_tubiflora	11	117	185	158	350	142	166	179	127	154	224	138	367	30	4	163	33	216	129
Bromelia_karatas	0	0	0	0	0	0	0	0	0	0	0	0	0	0	0	0	0	3	0
Bromelia_pinguin	0	0	2	0	0	0	0	0	0	0	0	0	0	0	0	0	0	0	0
Bucida_buceras	0	0	0	0	0	0	0	0	0	0	0	0	0	0	0	0	0	1	0
Bunchosia_glandulosa	0	0	0	0	0	0	1	0	0	0	0	0	0	0	0	0	0	0	0
Bursera_simaruba	0	0	0	17	4	9	13	10	0	10	0	0	10	0	0	0	0	0	0
Cameraria_latifolia	1	0	0	1	10	8	15	127	5	25	0	0	6	0	0	0	0	0	0
Capparis_cynophallophora	0	0	0	1	0	0	0	4	0	0	0	0	0	0	0	0	0	0	0
Capparis_flexuosa	0	0	0	0	0	0	0	0	0	0	0	0	5	0	0	0	0	0	0
Ceiba_pentandra	0	0	0	0	0	0	5	0	0	0	0	0	0	0	0	0	0	0	0
Cladium_jamaicense	0	0	0	0	0	0	0	0	0	76	0	0	0	41	0	0	0	0	0
Coccoloba_cozumelensis	0	0	0	0	0	0	0	0	0	0	0	0	1	0	0	0	0	0	0
Conocarpus_erectus	0	0	0	0	0	0	0	0	2	0	2	0	0	0	0	0	0	0	0
Croton_arboreus	0	0	0	0	0	0	0	0	0	0	0	0	1	0	0	0	0	0	0
Diospyros_anisandra	0	0	0	0	0	0	0	0	0	0	0	0	2	0	0	0	0	0	0
Diospyros_salicifolia	0	0	0	0	0	0	0	0	0	0	0	0	0	0	0	0	0	1	0
EEnterolobium_cyclocarpum	0	0	0	0	0	0	0	0	0	0	1	0	0	0	0	0	0	0	0
Erythroxylon_aerolatum	0	0	0	0	0	0	0	0	0	0	1	0	0	0	0	0	0	1	0
Erythroxylon_bequaertii	0	0	0	6	0	0	3	0	0	8	0	0	0	0	0	0	0	0	0
Ficus_citrifolia	0	0	8	0	0	0	0	0	0	0	0	0	0	0	0	0	0	0	0
Ficus_cotinifolia	0	0	0	0	0	0	0	0	1	0	0	0	0	0	0	0	0	1	0
Ficus_crassinervia	0	0	0	0	0	0	0	0	2	0	0	0	0	0	0	0	0	0	0
Ficus_crocata	0	0	0	0	0	0	1	0	0	0	0	0	0	0	0	0	0	0	0
Ficus_maxima	0	1	14	0	0	1	0	0	6	0	11	7	0	3	7	2	0	9	3
Gymnanthes_lucida	0	0	0	12	0	13	12	0	0	0	0	1	0	0	0	0	0	0	1
Haematoxylum_campechianum	0	0	0	1	0	0	1	0	0	0	0	0	0	0	0	0	0	0	0
Hampea_trilobata	0	1	0	3	7	4	5	5	0	2	4	0	25	0	0	0	0	1	0
Hymenocallis_littoralis	0	0	7	0	0	0	0	0	0	0	0	0	0	0	6	0	90	0	0
Hyperbaena_mexicana	0	0	0	7	0	0	0	0	0	0	0	0	17	0	0	0	0	0	0
Jacquinia_macrocarpa	0	0	1	11	0	0	6	0	1	1	0	1	2	3	2	0	0	0	5
Laguncularia_racemosa	42	10	7	14	8	0	0	0	8	1	8	16	0	18	50	31	17	58	18
Lonchocarpus_cruentus	0	0	0	0	0	0	0	0	0	0	0	0	4	0	0	0	0	0	0
Lysiloma_latisiliquum	0	0	0	0	2	3	0	0	0	3	0	0	4	0	0	0	0	0	0
Malpighia_glabra	0	0	0	0	2	0	0	3	0	0	0	0	0	0	0	0	0	0	0
Malvaviscus_arboreus	0	0	0	0	0	0	1	0	0	0	3	0	0	0	0	0	9	3	0
Manilkara_zapota	0	8	48	32	13	14	42	17	12	63	16	8	49	29	1	7	24	6	54
Metopium_brownei	0	0	22	38	19	34	53	58	3	39	0	1	27	1	0	0	11	3	20
Neea_choriophylla	0	0	0	5	2	0	0	0	2	0	0	0	0	0	0	0	0	0	0
Nephrolepis_rivularis	0	0	2	0	0	0	0	0	0	0	3	0	0	0	0	0	0	0	0
Piscidia_piscipula	0	0	0	0	4	4	0	1	0	2	0	0	3	0	0	0	0	0	0
Rhizophora_mangle	65	0	23	39	11	0	3	3	0	0	3	49	0	49	58	3	85	12	18
Sabal_yapa	0	47	54	20	31	37	28	43	177	16	69	0	143	46	0	15	3	36	101
Sapindus_saponaria	0	0	0	0	0	0	0	0	0	0	0	0	3	0	0	0	0	0	0
Sp1	0	0	0	0	1	1	0	0	0	0	0	0	0	0	0	0	0	0	4
Sp2	0	0	0	0	1	2	0	0	0	0	0	0	0	0	1	0	0	0	0
Swietenia_macrophylla	0	0	0	0	8	2	0	0	0	0	3	0	1	0	0	2	0	0	4
Tabebuia_rosea	0	5	6	0	0	0	0	0	1	0	0	0	0	0	0	0	0	0	0
Talicia_olivaeformis	0	0	2	0	10	3	1	35	2	1	0	0	3	0	0	0	0	7	0
Thevetia_peruviana	0	0	0	0	0	0	0	0	0	0	0	0	0	0	0	0	0	4	0
Trichilia_arborea	0	0	0	0	0	0	0	0	0	0	0	0	0	0	0	0	0	1	0
Trophis_racemosa	0	0	0	0	0	0	0	0	0	3	0	0	0	0	0	0	0	0	0
